# Supplementary material for: NCKAP1 Inhibits the Progression of Renal Carcinoma via Modulating Immune Responses and the PI3K/AKT/mTOR Signaling Pathway
Source: Int J Mol Sci. 2025 Mar 20;26(6):2813. doi: 10.3390/ijms26062813 (PMC11942877; doi:10.3390/ijms26062813)
Supplement: Supplementary file 1 [file ijms-26-02813-s001.zip]

Archive with 1 entries (1 files):
- ijms-3467526-supplementary.pdf
